# Supplementary material for: A new species of Fordiophyton (Sonerileae, Melastomataceae) from Yunnan, China
Source: PhytoKeys. 2019 May 28;122:15–28. doi: 10.3897/phytokeys.122.35260 (PMC6548766; doi:10.3897/phytokeys.122.35260)
Supplement: XML Treatment for Fordiophyton jinpingense [file phytokeys.122.35260-treatment1.xml]

<!DOCTYPE tp:taxon-treatment
  PUBLIC "-//TaxonX//DTD Taxonomic Treatment Publishing DTD v0 20100105//EN" "tax-treatment-NSO.dtd">
<tp:taxon-treatment xmlns:tp="http://www.plazi.org/taxpub"><tp:treatment-meta><kwd-group><label>Taxon classification</label><kwd><named-content xmlns:xlink="http://www.w3.org/1999/xlink" content-type="kingdom">Plantae</named-content></kwd><kwd><named-content xmlns:xlink="http://www.w3.org/1999/xlink" content-type="order">Myrtales</named-content></kwd><kwd><named-content xmlns:xlink="http://www.w3.org/1999/xlink" content-type="family">Melastomataceae</named-content></kwd></kwd-group><mixed-citation publication-type="journal"><person-group><name><surname>Dai</surname><given-names>Jin-Hong</given-names></name><name><surname>Zhou</surname><given-names>Qiu-Jie</given-names></name><name><surname>Yu</surname><given-names>Zhi-Yong</given-names></name><name><surname>Zhou</surname><given-names>Ren-Chao</given-names></name><name><surname>Liu</surname><given-names>Ying</given-names></name></person-group><article-title>A new species of <italic><tp:taxon-name><tp:taxon-name-part taxon-name-part-type="genus" reg="Fordiophyton">Fordiophyton</tp:taxon-name-part></tp:taxon-name></italic> (Sonerileae, <tp:taxon-name><tp:taxon-name-part taxon-name-part-type="family">Melastomataceae</tp:taxon-name-part></tp:taxon-name>) from Yunnan, China</article-title><source>PhytoKeys</source><day>28</day><month>5</month><year>2019</year><volume>122</volume><fpage>15</fpage><lpage>28</lpage><pub-id pub-id-type="doi">10.3897/phytokeys.122.35260</pub-id></mixed-citation></tp:treatment-meta><tp:nomenclature><tp:taxon-name>
            <tp:taxon-name-part taxon-name-part-type="genus" reg="Fordiophyton">Fordiophyton</tp:taxon-name-part>
            <tp:taxon-name-part taxon-name-part-type="species" reg="jinpingense">jinpingense</tp:taxon-name-part>
            <object-id xmlns:xlink="http://www.w3.org/1999/xlink" content-type="ipni" xlink:type="simple">urn:lsid:ipni.org:names:60478839-2</object-id>
          </tp:taxon-name><tp:taxon-authority>J.H.Dai &amp; Z.Y.Yu</tp:taxon-authority><tp:taxon-status xmlns:xlink="http://www.w3.org/1999/xlink" xlink:type="simple">sp. nov.</tp:taxon-status><xref ref-type="fig" rid="F2">Figures 2</xref><xref ref-type="fig" rid="F3">, 3</xref></tp:nomenclature><tp:treatment-sec sec-type="material" id="SECID0EEEAG"><title>Type.</title><p>CHINA. Yunnan: Jinping County, Ma-an-di town, 900–1900 m alt., damp but well drained places in forest, 10 Mar 2019, Ying Liu 728 (holotype: A; isotype: SYS).</p></tp:treatment-sec><tp:treatment-sec sec-type="diagnosis" id="SECID0EJEAG"><title>Diagnosis.</title><p>Differs from <italic><tp:taxon-name><tp:taxon-name-part taxon-name-part-type="genus" reg="Fordiophyton">F.</tp:taxon-name-part><tp:taxon-name-part taxon-name-part-type="species" reg="repens">repens</tp:taxon-name-part></tp:taxon-name></italic> in having slightly obtusely 4-sided short stem (vs. 4-angular, long and creeping), mature leaves 6–16.5 × 4.5–13 cm (vs. 4–7.5 × 4–6.5 cm) sparsely and shallowly dentate leaf margin with each tooth having a caducous terminal seta (vs. densely denticulate, persistent) and inflorescence 5–13-flowered (vs. 3–6-flowered).</p></tp:treatment-sec><tp:treatment-sec sec-type="description" id="SECID0E1EAG"><title>Description.</title><p>Perennial herbs, 10–14 cm tall (including inflorescence). Stems 2–5 cm long, slightly obtusely 4-sided, sometimes branched, villous with multiseriate hairs. Petiole 3–16 cm long, densely villous with multiseriate hairs; leaf blade ovate-oblong to ovate-orbicular, 6–16.5 × 4.5–13 cm, papery, adaxially green to dark green, abaxially pale green or sometimes purplish-red, villous with multiseriate hairs on veins, both surfaces inconspicuously pubescent with very short, appressed uniseriate hairs, secondary veins 3 or 4 on each side of midvein, base cordate, margin sparsely and shallowly dentate with each tooth having a terminal seta when young but caducous at maturity, apex short acute, obtuse or retuse. Inflorescences terminal and axillary, umbellate, 5–13-flowered; peduncle 9–14 cm long, sometimes white maculate, bearing several multiseriate hairs at nodes, otherwise glabrous; bracts caducous, oblong, 1–3 cm long, one pair (rarely two) in middle or lower part and another two pairs enclosing the flowers. Pedicels 4–10 mm long, glabrous. Hypanthium funnel-shaped, ca. 10 mm long, obtusely 4-sided, glabrous. Calyx lobes narrowly triangular-ovate, 2–5 × 1–2 mm, margin entire, apex obtuse or acute, caducous. Petals pink, obovate, ca. 16 × 8 mm, oblique. Longer stamens pink; filaments ca. 9 mm; anthers ca. 13 mm long, linear, curved, base lengthened into a forked, curved spur, connective bulging basally. Shorter stamens yellowish; filaments ca. 6 mm long; anthers oblong, 3–4 mm long, base obtusely forked, connective base slightly bulging. Ovary obovate, apex with a membranous ciliate, 4-lobed crown. Capsule funnelform-campanulate, ca. 6 mm in diam., apex 4-lobed, crown not exserted from calyx; hypanthium exceeding capsule, glabrous. Seeds numerous.</p></tp:treatment-sec><tp:treatment-sec sec-type="phenology" id="SECID0E6EAG"><title>Phenology.</title><p>Flowering March–April, fruiting April–May.</p></tp:treatment-sec><tp:treatment-sec sec-type="etymology" id="SECID0EEFAG"><title>Etymology.</title><p>The specific epithet is derived from Jinping County, the type locality of <italic><tp:taxon-name><tp:taxon-name-part taxon-name-part-type="genus" reg="Fordiophyton">Fordiophyton</tp:taxon-name-part><tp:taxon-name-part taxon-name-part-type="species" reg="jinpingense">jinpingense</tp:taxon-name-part></tp:taxon-name></italic>.</p></tp:treatment-sec><tp:treatment-sec sec-type="distribution" id="SECID0EVFAG"><title>Distribution.</title><p><italic><tp:taxon-name><tp:taxon-name-part taxon-name-part-type="genus" reg="Fordiophyton">Fordiophyton</tp:taxon-name-part><tp:taxon-name-part taxon-name-part-type="species" reg="jinpingense">jinpingense</tp:taxon-name-part></tp:taxon-name></italic> is currently known only from Jinping County, south-eastern Yunnan, China (Fig. <xref ref-type="fig" rid="F7">7</xref>). It occurs in dense or open forests, often in damp, shaded, but well drained places, such as on steep slopes, at 900–1900 m alt.</p><fig id="F7" position="float" orientation="portrait"><label>Figure 7.</label><caption><p>Distribution of <italic><tp:taxon-name><tp:taxon-name-part taxon-name-part-type="genus" reg="Fordiophyton">Fordiophyton</tp:taxon-name-part><tp:taxon-name-part taxon-name-part-type="species" reg="jinpingense">jinpingense</tp:taxon-name-part></tp:taxon-name></italic>.</p></caption><graphic xmlns:xlink="http://www.w3.org/1999/xlink" xlink:href="phytokeys-122-015-g007.jpg" position="float" orientation="portrait" xlink:type="simple" id="oo_304932.jpg"/></fig></tp:treatment-sec><tp:treatment-sec><!--Section generated to contain objects referenced in tp:taxon-treatment.--><fig id="F2" position="float" orientation="portrait"><label>Figure 2.</label><caption><p><italic><tp:taxon-name><tp:taxon-name-part taxon-name-part-type="genus" reg="Fordiophyton">Fordiophyton</tp:taxon-name-part><tp:taxon-name-part taxon-name-part-type="species" reg="jinpingense">jinpingense</tp:taxon-name-part></tp:taxon-name></italic>, all from Y. Liu 728 (SYS, A). <bold>A</bold> Habitat <bold>B</bold> a flowering individual <bold>C</bold> adaxial leaf surface <bold>D</bold> abaxial leaf surface <bold>E</bold> petiole villous with multiseriate hairs <bold>F</bold> young inflorescence <bold>G</bold> young inflorescence dissected showing the position and morphology of bracts. Scale bar: 2 cm (<bold>G</bold>).</p></caption><graphic xmlns:xlink="http://www.w3.org/1999/xlink" xlink:href="phytokeys-122-015-g002.jpg" position="float" orientation="portrait" xlink:type="simple" id="oo_304927.jpg"/></fig><fig id="F3" position="float" orientation="portrait"><label>Figure 3.</label><caption><p>Detail of inflorescence, flower, stamens, ovary and fruit of <italic><tp:taxon-name><tp:taxon-name-part taxon-name-part-type="genus" reg="Fordiophyton">Fordiophyton</tp:taxon-name-part><tp:taxon-name-part taxon-name-part-type="species" reg="jinpingense">jinpingense</tp:taxon-name-part></tp:taxon-name></italic>, all from Y. Liu 728 (SYS, A). <bold>A</bold> Mature inflorescence <bold>B</bold> side view of a flower <bold>C</bold> top view of a flower <bold>D</bold> longitudinal section of a flower showing dimorphic stamens and ovary crown <bold>E</bold> anther morphology in detail <bold>F</bold> transection of ovary at young fruit stage, showing the very short-stalked, nearly sessile placenta <bold>G</bold> young fruit showing the crown not exserted from hypanthium. Scale bars: 5 mm (<bold>D–F</bold>).</p></caption><graphic xmlns:xlink="http://www.w3.org/1999/xlink" xlink:href="phytokeys-122-015-g003.jpg" position="float" orientation="portrait" xlink:type="simple" id="oo_304928.jpg"/></fig></tp:treatment-sec></tp:taxon-treatment>
