# Supplementary material for: A new species of Fordiophyton (Sonerileae, Melastomataceae) from Yunnan, China
Source: PhytoKeys. 2019 May 28;122:15–28. doi: 10.3897/phytokeys.122.35260 (PMC6548766; doi:10.3897/phytokeys.122.35260)
Supplement: Supplementary material 1 [file phytokeys-122-015-s001.xlsx]

## Sheet: Table S1
Table S1 Source of materials studied and GenBank accession numbers for nrITS. Newly generated sequences are indicated in bold.
Taxon	Locality	Voucher	ITS
Tr. Blakeeae
Blakea schlimii (Naudin) Triana	-	-	AY460441
Tr. Dissochaeteae
Dissochaeta beccariana Cogn.	Kuching, Malaysia	Zhou et al. M34 (SYS)	MG644477
D. gracilis Blume	Java, Indonesia	Liu 601 (SYS)	MG644479
D. vacillans Blume	Java, Indonesia	Liu 602 (SYS)	MG644478
Medinilla assamica (C.B. Clarke) C. Chen	Hekou, Yunnan, China	Liu 516 (SYS)	MG644480
M. beamanii Regalado	Sabah, Malaysia	Zhou et al. M1 (SYS)	MG644481
M. fengii (S.Y. Hu) C.Y. Wu & C. Chen	Malipo, Yunnan, China	Liu 500 (SYS)	MG644482
M. fengii (S.Y. Hu) C.Y. Wu & C. Chen	Pingdong, Taiwan, China	Liu 534 (SYS)	MG644483
M. longipedunculata Cogn.	Kuching, Malaysia	Zhou et al. M35 (SYS)	MG644484
M. speciosa Blume	Sabah, Malaysia	Zhou et al. M2 (SYS)	MG644485
Tr. Sonerileae
Allomorphia balansae Cogn.	Wuzhishan, Hainan, China	Liu 451 (SYS)	MG644470
A. baviensis Guillaumin	Fugong, Yunnan, China	Q. Fan 13993 (SYS)	MG644471
A. malaccensis Ridl.	Kuala Lumpur, Malaysia	Zhou et al. M44 (SYS)	MG644472
A. urophylla Diels	Napo, Guangxi, China	Liu 488 (SYS)	MG644473
Anerincleistus macrophyllus Bakh.f.	Kuching, Malaysia	Zhou et al. M32 (SYS)	MG644450
A. phyllagathoides (Stapf) J.F. Maxwell	Sarawak, Malaysia	C.W. Lin 635 (TAIF)	MG993337
A. quintuplinervis (Cogn.) J.F. Maxwell	Miri, Malaysia	Zhou et al. M22 (SYS)	MG644453
A. sertuliferus (Cogn.) J.F. Maxwell	Kuching, Malaysia	Zhou et al. M33 (SYS)	MG644451
A. setulosus O. Schwartz	Sabah, Malaysia	Zhou et al. M11 (SYS)	MG644452
Barthea barthei (Hance ex Benth.) Krasser	Yangchun, Guangdong, China	Liu 575 (SYS)	MG644388
Blastus apricus (Hand.-Mazz.) H.L. Li	Huaiji, Guangdong, China	Liu 542 (SYS)	MG644463
B. cavaleriei H. Lév. & Vaniot	Dongan, Hunan, China	Liu 461 (SYS)	MG644464
B. cochinchinensis Lour.	Fengkai, Guandong, China	Liu 446 (SYS)	MG644465
B. cochinchinensis Lour.	Yilan, Taiwan	Liu 528 (SYS)	MG644466
			MG644467
B. ernae Hand.-Mazz.	Rucheng, Hunan, China	Liu 469 (SYS)	MG644468
B. mollissimus H.L. Li	Guiping, Guangxi, China	Liu 555 (SYS)	MG644469
Bredia amoena Diels	Zixi, Jiangxi, China	Liu 545 (SYS)	MG644389
B. amoena Diels	Pingnan, Fujian, China	Liu 571 (SYS)	MG644390
B. biglandularis C. Chen	Fangcheng, Guangxi, China	Liu 553 (SYS)	MG644392
B. changii W.Y. Zhao, X.H. Zhan & W.B. Liao	Chongyi, Jiangxi, China	Liu 548 (SYS)	MF952714
B. dulanica C.L. Yeh, S.W. Chung & T.C. Hsu	Dulanshan, Taidong, Taiwan	Liu 543 (SYS)	MG644414
B. esquirolii (H. Lév.) Lauener	Chishui, Guizhou, China	Liu 587 (SYS)	MG644399
B. fordii (Hance) Diels	Fengkai, Guangdong, China	Liu 444 (SYS)	MG644400
B. fordii var. micrantha C. Chen	Leshan, Sichuan, China	Liu 580 (SYS)	MG644401
B. gibba Ohwi	Pingdong, Taiwan	Liu 566 (SYS)	MG644415
B. hirsuta Blume	Komi, Iriomote, Japan	Alison Wee & Akiyo Naiki 8032 (SYS)	MG644416
B. hirsuta Blume	Taidong, Taiwan	Liu 563 (SYS)	MG644417
B. longiloba (Hand.-Mazz.) Diels	Zixi, Jiangxi, China	Liu 544 (SYS)	MF952715
B. microphylla H.L. Li	Longsheng, Guangxi, China	Liu 551 (SYS)	MF952716
B. oldhamii Hook. f.	Taidong, Taiwan	Liu 564 (SYS)	MG644418
B. quadrangularis Cogn.	Guidong, Hunan, China	Liu 473 (SYS)	MG644391
B. repens R.C. Zhou, Q.J. Zhou & Y. Liu	Sangzhi, Hunan, China	Liu 558 (SYS)	MF952713
B. rotundifolia Y.C. Liu & C.H. Ou	Zhanghua, Taiwan	Liu 538 (SYS)	MG644419
B. scandens (Ito & Matsum.) Hayata	Nantou, Taiwan	Liu 539 (SYS)	MG644420
B. sessilifolia H.L. Li	Huaiji, Guangdong, China	Liu 540 (SYS)	MG644393
B. sinensis (Diels) H.L. Li	Zixi, Jiangxi, China	Liu 546 (SYS)	MG644397
B. sinensis (Diels) H.L. Li	Pingnan, Fujian, China	Liu 569 (SYS)	MG644398
B. tuberculata (Guillaumin) Diels	Emei, Sichuan, China	Liu 579 (SYS)	MG644412
B. yaeyamensis (Matsum.) H.L. Li	Komi, Iriomote, Japan	Alison Wee & Akiyo Naiki 8024 (SYS)	MG644396
Cyphotheca montana Diels	Jinping, Yunnan, China	Liu 596 (SYS)	MG644447
Driessenia axantha Korth.	Kuching, Malaysia	Zhou et al. M26 (SYS)	MG644454
Fordiophyton brevicaule C.Chen	Hongkong, China	Zeng et al. 43858	KM521841
F. breviscapum (C. Chen) Y.F. Deng & T.L. Wu	Ruyuan, Guangdong, China	Liu 441 (SYS)	MG644455
F. chenii S.Jin Zeng & X.Y.Zhuang	Jiangmen, Guangdong, China	Zeng, Q008	KM521843
F. cordifolium C.Y.Wu ex C.Chen	Xinyi, Guangdong, China	Zeng, X001	KM521842
F. faberi Stapf	Guidong, Hunan, China	Liu 474 (SYS)	MG644457
F. faberi Stapf	Linchuan, Guangxi, China	Liu 552 (SYS)	MG644456
F. huizhouense S.J. Zeng & X.Y. Zhuang	Huidong, Guangdong, China	Liu 433 (SYS)	MG644458
F. jinpingense J.H. Dai & Z.Y. Yu	Jinping, Yunnan, China	Liu 641 (SYS)	MK775300
F. longipes Y.C. Huang	Daweishan, Yunnan, China	Liu 610 (SYS)	MK775301
F. peperomiifolium (Oliv.) C. Hansen	Qingyuan, Guangdong, China	Liu 432 (SYS)	MG644459
F. repens Y.C. Huang ex C. Chen	Pingbian, Yunnan, China	Liu 513 (SYS)	MG644460
F. strictum Diels	Tianlin, Guangxi, China	Liu 494 (SYS)	MG644461
F. zhuangiae S.J. Zeng & G.D. Tang	Yangchuan, Guangdong, China	Liu 574 (SYS)	MG644462
Oxyspora paniculata DC.	Napo, Guangxi, China	Liu 493 (SYS)	MG644475
Oxyspora teretipetiolata (C.Y. Wu & C. Chen) W.H. Chen & Y.M. Shui	Jinping, Yunnan, China	Liu 598 (SYS)	MG644476
Phyllagathis cavaleriei (H. Lév. & Vaniot) Guillaumin	Ruyuan, Guangdong, China	Liu 438 (SYS)	MG644421
P. cavaleriei (H. Lév. & Vaniot) Guillaumin	Dongkou, Hunan, China	Liu 456 (SYS)	MG644422
P. cavaleriei (H. Lév. & Vaniot) Guillaumin	Napo, Guangxi, China	Liu 487 (SYS)	MG644423
P. cavaleriei var. wilsoniana Guillaumin	Hongya, Sichuan, China	Liu 599 (SYS)	MG993330
P. cymigera C. Chen	Malipo, Yunnan, China	E.D. Liu et al. 5117 (KUN)	MG993338
P. dispar (Cogn.) C. Hansen	Sabah, Malaysia	Zhou et al. M20 (SYS)	MG644429
P. elattandra Diels	Guiping, Guangxi, China	Liu 554 (SYS)	MG644431
P. elliptica Stapf	Sabah, Malaysia	Zhou et al. M9 (SYS)	MG644430
P. erecta (S.Y. Hu) C.Y. Wu ex C. Chen	Malipo, Yunnan, China	Liu 507 (SYS)	MG644442
P. fengii C. Hansen	Xichou, Yunnan, China	Liu 520 (SYS)	MG644448
P. gigantifolia M.P. Nayar	Sabah, Malaysia	Zhou et al. M10 (SYS)	MG644433
P. gracilis (Hand.-Mazz.) C. Chen	Dongkou, Hunan, China	Liu 455 (SYS)	MG644402
P. gracilis (Hand.-Mazz.) C. Chen	Wugang, Hunan, China	Liu 457 (SYS)	MG644403
P. griffithii King	Selangor, Malaysia	Liu 600 (SYS)	MG993331
P. guidongensis K.M. Liu & J. Tian	Guidong, Hunan, China	Liu 472 (SYS)	MG644404
P. gymnantha Korth.	Kuching, Malaysia	Zhou et al. M31 (SYS)	MG644434
P. gymnantha Korth.	Sarawak, Malaysia	C.W. Lin 625 (TAIF)	MG993334
P. hainanensis (Merr. & Chun) C. Chen	Lingshui, Hainan, China	Liu 448 (SYS)	MG644439
P. hispida King	Kuala Lumpur, Malaysia	Zhou et al. M49 (SYS)	MG644435
P. latisepala C. Chen	Sangzhi, Hunan, China	Liu 557 (SYS)	MG644405
P. longearistata C. Chen	Huanjiang, Guangxi, China	Liu 498 (SYS)	MG644406
P. longiradiosa (C. Chen) C. Chen	Napo, Guangxi, China	Liu 492 (SYS)	MG644407
			MG644408
P. longiradiosa var. pulchella C. Chen	Longzhou, Guangxi, China	Liu 485 (SYS)	MG644409
P. melastomatoides (Merr. & Chun) W.C. Ko	Lingshui, Hainan, China	Liu 447 (SYS)	MG644424
P. millelunata C.W. Lin, Chien F. Chen & T.Y.A. Yang	Sarawak, Malaysia	C.W. Lin 582 (TAIF)	MG993335
P. nudipes C. Chen	Ruyuan, Guangdong, China	Liu 435 (SYS)	MG644394
P. oligotricha Merr.	Rucheng, Hunan, China	Liu 468 (SYS)	MG644395
P. osmantha (M.P. Nayar) Cellin.	Sarawak, Malaysia	C.W. Lin 567 (TAIF)	MG993336
P. ovalifolia H.L. Li	Pingbian, Yunnan, China	Liu 512 (SYS)	MG644425
P. plagiopetala C. Chen	Xinning, Hunan, China	Liu 459 (SYS)	MG644410
P. plagiopetala C. Chen	Dongan, Hunan, China	Liu 460 (SYS)	MG644411
P. postrata C. Hansen	Gia Lai Province, Vietnam	C.W. Lin 640 (TAIF)	MG993332
P. rajah C.W. Lin, Chien F. Chen & T.Y.A. Yang	Sarawak, Malaysia	C.W. Lin 644 (TAIF)	MG993339
P. rotundifolia (Jack) Blume	Kuala Lumpur, Malasysia	Zhou et al. M50 (SYS)	MG644436
P. scortechinii King	Kuala Lumpur, Malasysia	Zhou et al. M48 (SYS)	MG644437
P. setotheca var. setotuba C. Chen	Yangchun, Guangzhou, China	Liu 576 (SYS)	MG644426
P. stellata C.W. Lin & C.H. Lee	Sarawak, Malaysia	C.W. Lin 643 (TAIF)	MG993333
P. stenophylla (Merr. & Chun) H.L. Li	Ledong, Hainan, China	Liu 453 (SYS)	MG644427
P. tetrandra Diels	Xichou, Yunnan, China	Liu 519 (SYS)	MG644432
P. tuberculata King	Kuala Lumpur, Malasysia	Zhou et al. M43 (SYS)	MG644438
P. velutina (Diels) C. Chen	Malipo, Yunnan, China	Liu 509 (SYS)	MG644413
P. xinyiensis Z.J. Feng	Xinyi, Guangdong, China	Liu 582 (SYS)	MG644428
Plagiopetalum esquirolii (H. Lév.) Rehder	Tianlin, Guangxi, China	Liu 495 (SYS)	MG644445
P. esquirolii (H. Lév.) Rehder	Malipo, Yunnan, China	Liu 504 (SYS)	MG644443
			MG644444
Sarcopyramis bodinieri H.Lév.	Taidong, Taiwan	Liu 530 (SYS)	MG644486
S. napalensis Wall.	Ruyuan, Guangdong, China	Liu 437 (SYS)	MG644487
S. napalensis Wall.	Pingdong, Taiwan	Liu 567 (SYS)	MG644488
			MG644489
Scorpiothyrsus oligotrichus H.L. Li	Ledong, Hainan, China	Liu 454 (SYS)	MG644440
			MG644441
Sonerila brachyantha Stapf & King	Kuala Lumpur, Malaysia	Zhou et al. M40 (SYS)	MG644490
S. cantonensis Stapf	Yangchun, Guangdong, China	Liu 577 (SYS)	MG644492
S. cantonensis Stapf	Malipo, Yunnan, China	Liu 501 (SYS)	MG644493
S. cantonensis Stapf	Lingshui, Hainan, China	Liu 449 (SYS)	MG644491
S. hainanensis Merr.	Wuzhishan, Hainan, China	Liu 450 (SYS)	MG644494
S. kinabaluensis Stapf	Sabah, Malaysia	Zhou et al. M7 (SYS)	MG644495
S. nervulosa Ridl.	Sabah, Malaysia	Zhou et al. M4 (SYS)	MG644496
S. nidularis Stapf & King	Kuala Lumpur, Malaysia	Zhou et al. M47 (SYS)	MG644497
S. plagiocardia Diels	Yingde, Guangdong, China	Liu 443 (SYS)	MG644498
Sporoxeia latifolia var. fengii (S.Y. Hu) C. Chen	Malipo, Yunnan, China	Liu 508 (SYS)	MG644446
Styrophyton caudatum (Diels) S.Y. Hu	Napo, Guangxi, China	Liu 490 (SYS)	MG644449
Tigridiopalma magnifica C. Chen	Gaozhou, Guangdong, China	Liu 429 (SYS)	MG644449
