# Supplementary material for: A new species of Fordiophyton (Sonerileae, Melastomataceae) from Yunnan, China
Source: PhytoKeys. 2019 May 28;122:15–28. doi: 10.3897/phytokeys.122.35260 (PMC6548766; doi:10.3897/phytokeys.122.35260)
Supplement: Supplementary material 2 [file phytokeys-122-015-s002.xlsx]

## Sheet: Table S2
Table S2 Summary statistics of sequences used for phylogenetic analyses. PIS, parsimony-informative sites.
Marker	Accessions sampled	Aligned base pairs	Variable sites	% Variable sites	Conserved sites	PIS	% PIS	Model
nrITS	131	766	451	0.588773	259	376	0.490862	GTR+I+G
